# Supplementary material for: Identification of a Highly Potent Neutralizing Nanobody Against Human Adenovirus Type 4
Source: Vaccines (Basel). 2025 Nov 25;13(12):1192. doi: 10.3390/vaccines13121192 (PMC12737500; doi:10.3390/vaccines13121192)
Supplement: Supplementary file 1 [file vaccines-13-01192-s001.zip]

Archive with 1 entries (1 files):
- vaccines-3967335-supplementary.pdf
